# Supplementary material for: Phenolic Fingerprint, Bioactivity and Nanoformulation of Prunus spinosa L. Fruit Extract for Skin Delivery
Source: Pharmaceutics. 2023 Mar 25;15(4):1063. doi: 10.3390/pharmaceutics15041063 (PMC10144133; doi:10.3390/pharmaceutics15041063)
Supplement: Supplementary file 1 [file pharmaceutics-15-01063-s001.zip]

Archive with 1 entries (1 files):
- pharmaceutics-2234246-supplementary.pdf
